# Supplementary material for: ﻿Assigning Xiuguozhangia (genus incertae sedis) to Pseudoberkleasmiaceae (Dothideomycetes, Pleosporomycetidae, Pleosporales) and introducing X.broussonetiae as a novel species
Source: MycoKeys. 2024 Dec 20;111:181–210. doi: 10.3897/mycokeys.111.136202 (PMC11681335; doi:10.3897/mycokeys.111.136202)
Supplement: XML Treatment for Xiuguozhangia broussonetiae [file mycokeys.111.136202-treatment1.xml]

<!DOCTYPE tp:taxon-treatment
  PUBLIC "-//TaxonX//DTD Taxonomic Treatment Publishing DTD v0 20100105//EN" "tax-treatment-NSO.dtd">
<tp:taxon-treatment xmlns:tp="http://www.plazi.org/taxpub"><tp:treatment-meta><kwd-group><label>Taxon classification</label><kwd>
                <named-content content-type="kingdom">Fungi</named-content>
              </kwd><kwd>
                <named-content content-type="order">Pleosporales</named-content>
              </kwd><kwd>
                <named-content content-type="family">Pseudoberkleasmiaceae</named-content>
              </kwd></kwd-group><mixed-citation publication-type="journal"><person-group><name><surname>Gomdola</surname><given-names>Deecksha</given-names></name><name><surname>Jeewon</surname><given-names>Rajesh</given-names></name><name><surname>Gentekaki</surname><given-names>Eleni</given-names></name><name><surname>S. Jayawardena</surname><given-names>Ruvishika</given-names></name><name><surname>Hyde</surname><given-names>Kevin D.</given-names></name><name><surname>Alotibi</surname><given-names>Fatimah</given-names></name><name><surname>Wang</surname><given-names>Yong</given-names></name></person-group><article-title>﻿Assigning <italic><tp:taxon-name><tp:taxon-name-part taxon-name-part-type="genus" reg="Xiuguozhangia">Xiuguozhangia</tp:taxon-name-part></tp:taxon-name></italic> (genus <italic>incertae sedis</italic>) to <tp:taxon-name><tp:taxon-name-part taxon-name-part-type="family">Pseudoberkleasmiaceae</tp:taxon-name-part></tp:taxon-name> (<tp:taxon-name><tp:taxon-name-part taxon-name-part-type="class">Dothideomycetes</tp:taxon-name-part></tp:taxon-name>, <tp:taxon-name><tp:taxon-name-part taxon-name-part-type="subclass">Pleosporomycetidae</tp:taxon-name-part></tp:taxon-name>, <tp:taxon-name><tp:taxon-name-part taxon-name-part-type="order">Pleosporales</tp:taxon-name-part></tp:taxon-name>) and introducing <italic><tp:taxon-name><tp:taxon-name-part taxon-name-part-type="genus" reg="Xiuguozhangia">X.</tp:taxon-name-part><tp:taxon-name-part taxon-name-part-type="species" reg="broussonetiae">broussonetiae</tp:taxon-name-part></tp:taxon-name></italic> as a novel species</article-title><source>MycoKeys</source><day>20</day><month>12</month><year>2024</year><volume>111</volume><fpage>181</fpage><lpage>210</lpage><pub-id pub-id-type="doi">10.3897/mycokeys.111.136202</pub-id></mixed-citation></tp:treatment-meta><tp:nomenclature><label>﻿</label><tp:taxon-name>
              <object-id xmlns:xlink="http://www.w3.org/1999/xlink" content-type="arpha" xlink:type="simple">A6D53491-3A27-5623-88C3-79B9A12646A5</object-id>
              <tp:taxon-name-part taxon-name-part-type="genus" reg="Xiuguozhangia">Xiuguozhangia</tp:taxon-name-part>
              <tp:taxon-name-part taxon-name-part-type="species" reg="broussonetiae">broussonetiae</tp:taxon-name-part>
              <object-id xmlns:xlink="http://www.w3.org/1999/xlink" xlink:type="simple">Index Fungorum: IF901943</object-id>
              <object-id xmlns:xlink="http://www.w3.org/1999/xlink" xlink:type="simple">Facesoffungi Number: FoF16323</object-id>
            </tp:taxon-name><tp:taxon-authority>Gomdola, Jayaward. &amp; K.D. Hyde</tp:taxon-authority><tp:taxon-status xmlns:xlink="http://www.w3.org/1999/xlink" xlink:type="simple">sp. nov.</tp:taxon-status><xref ref-type="fig" rid="F2">Fig. 3</xref></tp:nomenclature><tp:treatment-sec sec-type="Holotype" id="SECID0E3IGM"><title>Holotype.</title><p><named-content xmlns:xlink="http://www.w3.org/1999/xlink" content-type="dwc:institutional_code" xlink:title="Mae Fah Luang University Herbarium" xlink:href="http://grbio.org/institution/mae-fah-laung-university-herbarium" xlink:type="simple">MFLU</named-content> 24-0227.</p></tp:treatment-sec><tp:treatment-sec sec-type="etymology" id="SECID0EGJGM"><title>Etymology.</title><p>The specific epithet refers to the host genus, <italic><tp:taxon-name><tp:taxon-name-part taxon-name-part-type="genus" reg="Broussonetia">Broussonetia</tp:taxon-name-part></tp:taxon-name></italic>, from which the species was isolated.</p></tp:treatment-sec><tp:treatment-sec sec-type="description" id="SECID0ETJGM"><title>Description.</title><p>Saprobic on decaying stems of <italic><tp:taxon-name><tp:taxon-name-part taxon-name-part-type="genus" reg="Broussonetia">Broussonetia</tp:taxon-name-part><tp:taxon-name-part taxon-name-part-type="species" reg="papyrifera">papyrifera</tp:taxon-name-part></tp:taxon-name></italic>. Sexual morph not observed. Asexual morph on substrate. Hyphomycetous. <bold><italic>Colonies</italic></bold> on the substrate effuse, hairy, olivaceous to dark brown, appearing velvety due to numerous conidiophores. <bold><italic>Mycelium</italic></bold> semi-immersed or immersed, composed of septate, branched, smooth, hyaline or pale brown to brown hyphae. <bold><italic>Conidiophores</italic></bold> (430–)550–750(–890) µm long (x– = 681 µm, n = 10), 15–24(–34) µm wide (x– = 21.8 µm, n = 10) at the base, 11–14(–16) µm wide (x– = 12.3 µm, n = 10) in the middle, 7–10 µm(–12) wide (x– = 7.8 µm, n = 10) at the apex, rarely branched, macronematous, mononematous, differentiated, smooth, thick-walled, erect, straight or flexuous, brown to dark brown, wider at the base and ocasionally conical at the apex, comprising 12–17 septa. <bold><italic>Conidiogenous cells</italic></bold> 5–12 µm long × 4–9 µm wide (x– = 7.4 × 6.2 µm, n = 10), holoblastic, enteroblastic, integrated, smooth-walled, ovoid to ampulliform, hyaline or brown to dark brown, occurring terminally or intercalary on conidiophores, with up to four successive percurrent proliferations, with new conidiogenous cells developing on subtending cells. <bold><italic>Conidia</italic></bold> 25–40 µm long × 30–60 µm wide (x– = 35 × 47 µm, n = 30), width measured between the two extremities of the apices, solitary, dictyospored and cheirospored, fan-shaped to cheiroid, lenticular in edge view, occasionally apically 2–3-lobed, dark brown to olivaceous brown, dictyoseptate, with up to 15 columns of cells radiating from a protuberant basal cell 2–3 µm wide, septa obscured by dark pigmentation, and with 1–3 apical appendages (rarely without appendages). <bold><italic>Apical appendages</italic></bold> (2–)6–16(–20) µm long (x– = 10.9 µm, n = 10), 4–5 µm wide (x– = 4.4 µm, n = 10) at the base, 4–5 µm wide (x– = 4.1 µm, n = 10) at the apex, mostly short and untapered, sometimes long and tapering, arising from the sides of the outermost rows of cells of the conidium, pale brown to brown, becoming hyaline and rounded at the tips, and consisting of 1–5 septa.</p></tp:treatment-sec><tp:treatment-sec sec-type="description" id="SECID0EWKGM"><title>Culture characteristics.</title><p>On <abbrev xmlns:xlink="http://www.w3.org/1999/xlink" xlink:title="potato dextrose agar" id="ABBRID0E3KGM" xlink:type="simple">PDA</abbrev>, colony circular with lobate to crenated margin, reaching 25 mm diam. after 28 days incubated at 25 °C, greyish white to olivaceous brown from center to edge, fluffy, raised to convex, penetrating the media and displaying a dark brown colour around the media.</p></tp:treatment-sec><tp:treatment-sec sec-type="material" id="SECID0EALGM"><title>Material examined.</title><p>Thailand • Chiang Rai Province, Mae Fah Luang University Botanical Garden, on decaying stems of <italic><tp:taxon-name><tp:taxon-name-part taxon-name-part-type="genus" reg="Broussonetia">Broussonetia</tp:taxon-name-part><tp:taxon-name-part taxon-name-part-type="species" reg="papyrifera">papyrifera</tp:taxon-name-part></tp:taxon-name></italic> (<tp:taxon-name><tp:taxon-name-part taxon-name-part-type="family">Moraceae</tp:taxon-name-part></tp:taxon-name>), 19 May 2023, D. Gomdola, F2-A (<named-content xmlns:xlink="http://www.w3.org/1999/xlink" content-type="dwc:institutional_code" xlink:title="Mae Fah Luang University Herbarium" xlink:href="http://grbio.org/institution/mae-fah-laung-university-herbarium" xlink:type="simple">MFLU</named-content> 24-0227, <bold><italic>holotype</italic></bold>), ex-type <named-content xmlns:xlink="http://www.w3.org/1999/xlink" content-type="dwc:institutional_code" xlink:title="Mae Fah Luang University Culture Collection" xlink:href="http://grbio.org/institution/mae-fah-luang-university-culture-collection" xlink:type="simple">MFLUCC</named-content> 24-0258.</p></tp:treatment-sec><tp:treatment-sec sec-type="material" id="SECID0EBMGM"><title>Additional material examined.</title><p>Thailand • Chiang Rai Province, Mae Fah Luang University Botanical Garden, on decaying stems of <italic><tp:taxon-name><tp:taxon-name-part taxon-name-part-type="genus" reg="Broussonetia">Broussonetia</tp:taxon-name-part><tp:taxon-name-part taxon-name-part-type="species" reg="papyrifera">papyrifera</tp:taxon-name-part></tp:taxon-name></italic> (<tp:taxon-name><tp:taxon-name-part taxon-name-part-type="family">Moraceae</tp:taxon-name-part></tp:taxon-name>), 19 May 2023, D. Gomdola, F2-B (<named-content xmlns:xlink="http://www.w3.org/1999/xlink" content-type="dwc:institutional_code" xlink:title="Mae Fah Luang University Herbarium" xlink:href="http://grbio.org/institution/mae-fah-laung-university-herbarium" xlink:type="simple">MFLU</named-content> 24-0228), living culture <named-content xmlns:xlink="http://www.w3.org/1999/xlink" content-type="dwc:institutional_code" xlink:title="Mae Fah Luang University Culture Collection" xlink:href="http://grbio.org/institution/mae-fah-luang-university-culture-collection" xlink:type="simple">MFLUCC</named-content> 24-0259.</p></tp:treatment-sec><tp:treatment-sec sec-type="GenBank accession numbers" id="SECID0E6MGM"><title>GenBank accession numbers.</title><p><named-content xmlns:xlink="http://www.w3.org/1999/xlink" content-type="dwc:institutional_code" xlink:title="Mae Fah Luang University Culture Collection" xlink:href="http://grbio.org/institution/mae-fah-luang-university-culture-collection" xlink:type="simple">MFLUCC</named-content> 24-0258; <abbrev xmlns:xlink="http://www.w3.org/1999/xlink" xlink:title="internal transcribed spacer" id="ABBRID0EJNGM" xlink:type="simple">ITS</abbrev> = <ext-link xmlns:xlink="http://www.w3.org/1999/xlink" xlink:href="PQ137417" ext-link-type="gen" xlink:type="simple">PQ137417</ext-link>, <abbrev xmlns:xlink="http://www.w3.org/1999/xlink" xlink:title="large subunit" id="ABBRID0ESNGM" xlink:type="simple">LSU</abbrev> = <ext-link xmlns:xlink="http://www.w3.org/1999/xlink" xlink:href="PQ137419" ext-link-type="gen" xlink:type="simple">PQ137419</ext-link>, <abbrev xmlns:xlink="http://www.w3.org/1999/xlink" xlink:title="small subunit" id="ABBRID0E2NGM" xlink:type="simple">SSU</abbrev> = <ext-link xmlns:xlink="http://www.w3.org/1999/xlink" xlink:href="PQ137421" ext-link-type="gen" xlink:type="simple">PQ137421</ext-link>, <italic><abbrev xmlns:xlink="http://www.w3.org/1999/xlink" xlink:title="RNA polymerase 2" id="ABBRID0EFOGM" xlink:type="simple">RPB2</abbrev></italic> = <ext-link xmlns:xlink="http://www.w3.org/1999/xlink" xlink:href="PQ488459" ext-link-type="gen" xlink:type="simple">PQ488459</ext-link> and <italic><abbrev xmlns:xlink="http://www.w3.org/1999/xlink" xlink:title="translation elongation factor 1α" id="ABBRID0EPOGM" xlink:type="simple">TEF1</abbrev></italic> = <ext-link xmlns:xlink="http://www.w3.org/1999/xlink" xlink:href="PQ488461" ext-link-type="gen" xlink:type="simple">PQ488461</ext-link>; <named-content xmlns:xlink="http://www.w3.org/1999/xlink" content-type="dwc:institutional_code" xlink:title="Mae Fah Luang University Culture Collection" xlink:href="http://grbio.org/institution/mae-fah-luang-university-culture-collection" xlink:type="simple">MFLUCC</named-content> 24-0259; <abbrev xmlns:xlink="http://www.w3.org/1999/xlink" xlink:title="internal transcribed spacer" id="ABBRID0E3OGM" xlink:type="simple">ITS</abbrev> = <ext-link xmlns:xlink="http://www.w3.org/1999/xlink" xlink:href="PQ137418" ext-link-type="gen" xlink:type="simple">PQ137418</ext-link>, <abbrev xmlns:xlink="http://www.w3.org/1999/xlink" xlink:title="large subunit" id="ABBRID0EFPGM" xlink:type="simple">LSU</abbrev> = <ext-link xmlns:xlink="http://www.w3.org/1999/xlink" xlink:href="PQ137420" ext-link-type="gen" xlink:type="simple">PQ137420</ext-link>, <abbrev xmlns:xlink="http://www.w3.org/1999/xlink" xlink:title="small subunit" id="ABBRID0EOPGM" xlink:type="simple">SSU</abbrev> = <ext-link xmlns:xlink="http://www.w3.org/1999/xlink" xlink:href="PQ137422" ext-link-type="gen" xlink:type="simple">PQ137422</ext-link> and <italic><abbrev xmlns:xlink="http://www.w3.org/1999/xlink" xlink:title="RNA polymerase 2" id="ABBRID0EYPGM" xlink:type="simple">RPB2</abbrev></italic> = <ext-link xmlns:xlink="http://www.w3.org/1999/xlink" xlink:href="PQ488460" ext-link-type="gen" xlink:type="simple">PQ488460</ext-link>.</p></tp:treatment-sec><tp:treatment-sec sec-type="notes" id="SECID0EBQGM"><title>Notes.</title><p>Our two isolates (<named-content xmlns:xlink="http://www.w3.org/1999/xlink" content-type="dwc:institutional_code" xlink:title="Mae Fah Luang University Culture Collection" xlink:href="http://grbio.org/institution/mae-fah-luang-university-culture-collection" xlink:type="simple">MFLUCC</named-content> 24-0258 and <named-content xmlns:xlink="http://www.w3.org/1999/xlink" content-type="dwc:institutional_code" xlink:title="Mae Fah Luang University Culture Collection" xlink:href="http://grbio.org/institution/mae-fah-luang-university-culture-collection" xlink:type="simple">MFLUCC</named-content> 24-0259) group together with 100% <abbrev xmlns:xlink="http://www.w3.org/1999/xlink" xlink:title="Maximum likelihood" id="ABBRID0EPQGM" xlink:type="simple">ML</abbrev> and 1.00 <abbrev xmlns:xlink="http://www.w3.org/1999/xlink" xlink:title="posterior probabilities" id="ABBRID0ETQGM" xlink:type="simple">PP</abbrev> support, and this subclade is sister to <italic><tp:taxon-name><tp:taxon-name-part taxon-name-part-type="genus" reg="Pseudoberkleasmium">Pseudoberkleasmium</tp:taxon-name-part></tp:taxon-name></italic> species with 100% <abbrev xmlns:xlink="http://www.w3.org/1999/xlink" xlink:title="Maximum likelihood" id="ABBRID0E5QGM" xlink:type="simple">ML</abbrev> and 1.00 <abbrev xmlns:xlink="http://www.w3.org/1999/xlink" xlink:title="posterior probabilities" id="ABBRID0ECRGM" xlink:type="simple">PP</abbrev> support (Figs <xref ref-type="fig" rid="F3">1</xref>, <xref ref-type="fig" rid="F1">2</xref>).</p><fig id="F2" position="float" orientation="portrait"><object-id xmlns:xlink="http://www.w3.org/1999/xlink" content-type="doi" xlink:type="simple">10.3897/mycokeys.111.136202.figure3</object-id><object-id xmlns:xlink="http://www.w3.org/1999/xlink" content-type="arpha" xlink:type="simple">AB01A884-1037-5AC5-B31C-B38A5224642A</object-id><label>Figure 3.</label><caption><p><italic><tp:taxon-name><tp:taxon-name-part taxon-name-part-type="genus" reg="Xiuguozhangia">Xiuguozhangia</tp:taxon-name-part><tp:taxon-name-part taxon-name-part-type="species" reg="broussonetiae">broussonetiae</tp:taxon-name-part></tp:taxon-name></italic> (<named-content xmlns:xlink="http://www.w3.org/1999/xlink" content-type="dwc:institutional_code" xlink:title="Mae Fah Luang University Culture Collection" xlink:href="http://grbio.org/institution/mae-fah-luang-university-culture-collection" xlink:type="simple">MFLUCC</named-content> 24-0258) <bold>A</bold> substrate (<italic><tp:taxon-name><tp:taxon-name-part taxon-name-part-type="genus" reg="Broussonetia">Broussonetia</tp:taxon-name-part><tp:taxon-name-part taxon-name-part-type="species" reg="papyrifera">papyrifera</tp:taxon-name-part></tp:taxon-name></italic>) <bold>B, C</bold> colonies on the substrate <bold>D–F</bold> conidiophores and attachment of conidia <bold>G–I</bold> conidiogenous cells with percurrent proliferations <bold>J–O, Q, R</bold> conidia bearing appendages <bold>P</bold> top view of a conidium <bold>S</bold> top view of colonies on <abbrev xmlns:xlink="http://www.w3.org/1999/xlink" xlink:title="potato dextrose agar" id="ABBRID0E5SGM" xlink:type="simple">PDA</abbrev> after 7 days <bold>T</bold> top and reverse colonies on <abbrev xmlns:xlink="http://www.w3.org/1999/xlink" xlink:title="potato dextrose agar" id="ABBRID0EETGM" xlink:type="simple">PDA</abbrev> after 28 days. Scale bars: 100 µm (<bold>B, C</bold>); 50 µm (<bold>D–F</bold>); 10 µm (<bold>G–I, P</bold>); 20 µm (<bold>J–O, Q, R</bold>).</p></caption><graphic xmlns:xlink="http://www.w3.org/1999/xlink" xlink:href="mycokeys-111-181-g003.jpg" position="float" orientation="portrait" xlink:type="simple" id="oo_1203952.jpg"><uri content-type="original_file" xlink:type="simple">https://binary.pensoft.net/fig/1203952</uri></graphic></fig><p>A close comparison of the morphological characters across the existing <italic><tp:taxon-name><tp:taxon-name-part taxon-name-part-type="genus" reg="Xiuguozhangia">Xiuguozhangia</tp:taxon-name-part></tp:taxon-name></italic> species is collated and presented in Table <xref ref-type="table" rid="T3">3</xref> to support the establishment of the new species, <italic><tp:taxon-name><tp:taxon-name-part taxon-name-part-type="genus" reg="Xiuguozhangia">X.</tp:taxon-name-part><tp:taxon-name-part taxon-name-part-type="species" reg="broussonetiae">broussonetiae</tp:taxon-name-part></tp:taxon-name></italic>.</p><table-wrap id="T3" position="float" orientation="portrait"><label>Table 3.</label><caption><p>Phenotypic comparison of <italic><tp:taxon-name><tp:taxon-name-part taxon-name-part-type="genus" reg="Xiuguozhangia">Xiuguozhangia</tp:taxon-name-part></tp:taxon-name></italic> species. Features that depict <italic><tp:taxon-name><tp:taxon-name-part taxon-name-part-type="genus" reg="Xiuguozhangia">X.</tp:taxon-name-part><tp:taxon-name-part taxon-name-part-type="species" reg="broussonetiae">broussonetiae</tp:taxon-name-part></tp:taxon-name></italic> from other <italic><tp:taxon-name><tp:taxon-name-part taxon-name-part-type="genus" reg="Xiuguozhangia">Xiuguozhangia</tp:taxon-name-part></tp:taxon-name></italic> species are in bold.</p></caption><table id="TID0EDIKM" rules="all"><tbody><tr><td rowspan="1" colspan="2">
                      <bold>Species and characters</bold>
                    </td><td rowspan="1" colspan="1">
                      <bold>
                        <italic>
                          <tp:taxon-name><tp:taxon-name-part taxon-name-part-type="genus" reg="Xiuguozhangia">X.</tp:taxon-name-part><tp:taxon-name-part taxon-name-part-type="species" reg="appendiculata">appendiculata</tp:taxon-name-part></tp:taxon-name>
                        </italic>
                      </bold>
                    </td><td rowspan="1" colspan="1">
                      <bold>
                        <italic>
                          <tp:taxon-name><tp:taxon-name-part taxon-name-part-type="genus" reg="Xiuguozhangia">X.</tp:taxon-name-part><tp:taxon-name-part taxon-name-part-type="species" reg="broussonetiae">broussonetiae</tp:taxon-name-part></tp:taxon-name>
                        </italic>
                      </bold>
                    </td><td rowspan="1" colspan="1">
                      <bold>
                        <italic>
                          <tp:taxon-name><tp:taxon-name-part taxon-name-part-type="genus" reg="Xiuguozhangia">X.</tp:taxon-name-part><tp:taxon-name-part taxon-name-part-type="species" reg="indica">indica</tp:taxon-name-part></tp:taxon-name>
                        </italic>
                      </bold>
                    </td><td rowspan="1" colspan="1">
                      <bold>
                        <italic>
                          <tp:taxon-name><tp:taxon-name-part taxon-name-part-type="genus" reg="Xiuguozhangia">X.</tp:taxon-name-part><tp:taxon-name-part taxon-name-part-type="species" reg="macrospora">macrospora</tp:taxon-name-part></tp:taxon-name>
                        </italic>
                      </bold>
                    </td><td rowspan="1" colspan="1">
                      <bold>
                        <italic>
                          <tp:taxon-name><tp:taxon-name-part taxon-name-part-type="genus" reg="Xiuguozhangia">X.</tp:taxon-name-part><tp:taxon-name-part taxon-name-part-type="species" reg="punicae">punicae</tp:taxon-name-part></tp:taxon-name>
                        </italic>
                      </bold>
                    </td><td rowspan="1" colspan="1">
                      <bold>
                        <italic>
                          <tp:taxon-name><tp:taxon-name-part taxon-name-part-type="genus" reg="Xiuguozhangia">X.</tp:taxon-name-part><tp:taxon-name-part taxon-name-part-type="species" reg="rhaphidophorae">rhaphidophorae</tp:taxon-name-part></tp:taxon-name>
                        </italic>
                      </bold>
                    </td><td rowspan="1" colspan="1">
                      <bold>
                        <italic>
                          <tp:taxon-name><tp:taxon-name-part taxon-name-part-type="genus" reg="Xenomassariosphaeria">X.</tp:taxon-name-part><tp:taxon-name-part taxon-name-part-type="species" reg="rosae">rosae</tp:taxon-name-part></tp:taxon-name>
                        </italic>
                      </bold>
                    </td></tr><tr><td rowspan="2" colspan="1">
                      <bold>Colonies on the natural substrates</bold>
                    </td><td rowspan="1" colspan="1">
                      <bold>Features</bold>
                    </td><td rowspan="1" colspan="1">Effuse, hairy</td><td rowspan="1" colspan="1">Effuse, appearing velvety due to numerous conidiophores</td><td rowspan="1" colspan="1">Effuse, hairy</td><td rowspan="1" colspan="1">Effuse, hairy, growing in association with species of lichen</td><td rowspan="1" colspan="1">Effuse, hairy</td><td rowspan="1" colspan="1">Effuse, hairy</td><td rowspan="1" colspan="1">Effuse, hairy</td></tr><tr><td rowspan="1" colspan="1">
                      <bold>Colour</bold>
                    </td><td rowspan="1" colspan="1">Olivaceous to dark brown</td><td rowspan="1" colspan="1">Olivaceous to dark brown</td><td rowspan="1" colspan="1">Olivaceous to dark brown</td><td rowspan="1" colspan="1">Olivaceous to dark brown</td><td rowspan="1" colspan="1">Olivaceous to dark brown</td><td rowspan="1" colspan="1">Olivaceous to dark brown</td><td rowspan="1" colspan="1">Olivaceous to dark brown</td></tr><tr><td rowspan="3" colspan="1">
                      <bold>Conidiophores</bold>
                    </td><td rowspan="1" colspan="1">
                      <bold>Size (µm)</bold>
                    </td><td rowspan="1" colspan="1">Up to 620 µm long, 18–35 µm wide at the base, 13–18 µm wide in the middle, 7–11.5 µm wide at the apex</td><td rowspan="1" colspan="1">(430–)550–750<bold>(–890) µm long</bold>, 15–24(–34) µm wide at the base, 11–14(–16) µm wide in the middle, 7–10 µm(–12) wide at the apex</td><td rowspan="1" colspan="1">Up to 530 µm long, 13–15 µm wide at the base, 10–12 µm wide in the middle, 3.6–5 µm wide at the apex</td><td rowspan="1" colspan="1">160–340(–570) µm long, 12–21 µm wide at the base, 11–14 µm wide in the middle, 6–7.5 µm wide at the apex</td><td rowspan="1" colspan="1">Up to 550 µm long, 20–30 µm wide at the base, 10–17 µm wide in the middle, 5–8 µm wide at the apex</td><td rowspan="1" colspan="1">Up to 630 µm long, 18–25 µm wide at base, 10–15 µm wide in the middle, 4–7 µm wide at apex</td><td rowspan="1" colspan="1">Up to 730 µm long, 12–20 µm wide at the base, 7–14 µm wide in the middle, 5–9 µm wide at the apex</td></tr><tr><td rowspan="1" colspan="1">
                      <bold>Features</bold>
                    </td><td rowspan="1" colspan="1">Mononematous, erect, straight or flexuous, unbranched, smooth, thick-walled, comprising 4–8 septa</td><td rowspan="1" colspan="1">Macronematous, mononematous, erect, straight or flexuous, <bold>rarely branched</bold>, smooth, thick-walled, wider at the base and ocasionally conical at the apex, comprising <bold>12–17 septa</bold></td><td rowspan="1" colspan="1">Mononematous, basal portion sheath-like, erect, straight, unbranched, smooth, thick-walled, comprising 4–13 septa</td><td rowspan="1" colspan="1">Mononematous, erect, straight, unbranched, smooth, thick-walled, comprising 3–8 septa</td><td rowspan="1" colspan="1">Macronematous, mononematous, erect, straight or flexuous, unbranched, smooth, thick-walled, comprising 5–11 septa</td><td rowspan="1" colspan="1">Macronematous, mononematous, erect, straight or flexuous, unbranched, smooth, thick-walled, comprising 10–15 septa</td><td rowspan="1" colspan="1">Macronematous, mononematous, erect, straight or flexuous, unbranched, smooth, thick-walled, comprising 8–14 septa</td></tr><tr><td rowspan="1" colspan="1">
                      <bold>Colour</bold>
                    </td><td rowspan="1" colspan="1">Dark brown</td><td rowspan="1" colspan="1">Brown to dark brown</td><td rowspan="1" colspan="1">Brown, becoming paler towards the apex</td><td rowspan="1" colspan="1">Brown</td><td rowspan="1" colspan="1">Not mentioned</td><td rowspan="1" colspan="1">Not mentioned</td><td rowspan="1" colspan="1">Not mentioned</td></tr><tr><td rowspan="3" colspan="1">
                      <bold>Conidiogenous cells</bold>
                    </td><td rowspan="1" colspan="1">
                      <bold>Size (µm)</bold>
                    </td><td rowspan="1" colspan="1">Not mentioned</td><td rowspan="1" colspan="1">5–12 µm long, 4–9 µm wide</td><td rowspan="1" colspan="1">7.5–13.5 × 4.2–7.4 µm</td><td rowspan="1" colspan="1">9–19 × 7.5–10.0 µm</td><td rowspan="1" colspan="1">Not mentioned</td><td rowspan="1" colspan="1">Not mentioned</td><td rowspan="1" colspan="1">Not mentioned</td></tr><tr><td rowspan="1" colspan="1">
                      <bold>Features</bold>
                    </td><td rowspan="1" colspan="1">Holoblastic, integrated, terminal, sometimes lateral, truncate after conidium secession</td><td rowspan="1" colspan="1">Holoblastic, enteroblastic, integrated, terminal or intercalary, smooth-walled, ovoid to ampulliform, percurrently proliferating; sometimes new condiogenous cells developing on subtending cells</td><td rowspan="1" colspan="1">Flask-shaped, integrated, terminal and lateral, truncate after conidial secession, proliferating percurrently up to 4 times</td><td rowspan="1" colspan="1">Flask-shaped, integrated, terminal, truncate after conidial secession, proliferating percurrently up to 5 times</td><td rowspan="1" colspan="1">Monotretic, integrated, terminal, sometimes lateral, with up to five successive percurrent proliferations</td><td rowspan="1" colspan="1">Monotretic, integrated, terminal and lateral</td><td rowspan="1" colspan="1">Monotretic, integrated, terminal and lateral, with up to three successive percurrent proliferations</td></tr><tr><td rowspan="1" colspan="1">
                      <bold>Colour</bold>
                    </td><td rowspan="1" colspan="1">Not mentioned</td><td rowspan="1" colspan="1"><bold>Hyaline</bold> or brown to dark-brown</td><td rowspan="1" colspan="1">Brown</td><td rowspan="1" colspan="1">Brown</td><td rowspan="1" colspan="1">Not mentioned</td><td rowspan="1" colspan="1">Not mentioned</td><td rowspan="1" colspan="1">Not mentioned</td></tr><tr><td rowspan="3" colspan="1">
                      <bold>Conidia</bold>
                    </td><td rowspan="1" colspan="1">
                      <bold>Size (µm)</bold>
                    </td><td rowspan="1" colspan="1">50–80 µm long, 60–90 µm wide</td><td rowspan="1" colspan="1">25–40 µm long, 30–60 µm wide</td><td rowspan="1" colspan="1">34–44 µm long, 39–52 µm wide</td><td rowspan="1" colspan="1">(73–)81–120(–135) µm long, (51–)67–94(–106) µm wide</td><td rowspan="1" colspan="1">50–65 µm long, 58–95 µm wide</td><td rowspan="1" colspan="1">27–41 µm long, 30–43 µm wide</td><td rowspan="1" colspan="1">45–50 µm long, 53–76 µm wide</td></tr><tr><td rowspan="1" colspan="1">
                      <bold>Features</bold>
                    </td><td rowspan="1" colspan="1">Fan-shaped, lenticular in edge view, 2–3-lobed, dictyoseptate, with rows of cells radiating from a protuberant basal cell 6–7.5 µm wide</td><td rowspan="1" colspan="1">Dictyospored and cheirospored, fan-shaped to cheiroid, lenticular in edge view, occasionally apically 2–3-lobed, dictyoseptate, with up to 15 columns of cells radiating from a protuberant basal cell <bold>2–3 µm wide</bold></td><td rowspan="1" colspan="1">Fan-shaped, sometimes 2–5-lobed, lenticular in edge view, dictyoseptate, with up to 15 rows of cells, basal cell protuberant, 3.7–5 µm wide</td><td rowspan="1" colspan="1">Campanulate or fan-shaped, sometimes apically 2–3-lobed, lenticular in edge view, dictyoseptate, smooth, with up to 18 vertical rows of cells, basal cell protuberant, 7–9 µm wide</td><td rowspan="1" colspan="1">Fan-shaped, sometimes 2–3-lobed, lenticular in edge view, dictyoseptate, with up to 18 rows of cells radiating from a protuberant basal cell 4.5–6.5 µm wide</td><td rowspan="1" colspan="1">Fan-shaped, sometimes lobed, lenticular in edge view, dictyoseptate, with eight rows of cells radiating from a protuberant basal cell 2.5–5 µm wide</td><td rowspan="1" colspan="1">Fan shaped, sometimes 2–3-lobed, lenticular in edge view, dictyoseptate, with 20 rows of cells radiating from a protuberant basal cell 3–5 µm wide</td></tr><tr><td rowspan="1" colspan="1">
                      <bold>Colour</bold>
                    </td><td rowspan="1" colspan="1">Dark brown</td><td rowspan="1" colspan="1">Dark brown to olivaceous brown</td><td rowspan="1" colspan="1">Brown</td><td rowspan="1" colspan="1">Brown</td><td rowspan="1" colspan="1">Dark brown</td><td rowspan="1" colspan="1">Dark brown</td><td rowspan="1" colspan="1">Dark brown</td></tr><tr><td rowspan="3" colspan="1">
                      <bold>Apical appendage(s)</bold>
                    </td><td rowspan="1" colspan="1">
                      <bold>Size (µm)</bold>
                    </td><td rowspan="1" colspan="1">75–120 µm long, 4–6 µm wide, tapering to 1.5–2 µm wide</td><td rowspan="1" colspan="1">(2–)6–16(–20) µm long, 4–5 µm wide at the base and apex</td><td rowspan="1" colspan="1">15–30 µm long, 3–4.4 µm wide at the base, tapering to 2.4–2.8 µm wide</td><td rowspan="1" colspan="1">(33–)52–74(–126) µm long, 6.5–8.0 µm wide at the base</td><td rowspan="1" colspan="1">24–99 µm long, 3–5.5 µm wide, tapering to 1–1.5 µm wide</td><td rowspan="1" colspan="1"/><td rowspan="1" colspan="1">15–35 µm long, 3–4 µm wide, tapering to 2–3 µm wide</td></tr><tr><td rowspan="1" colspan="1">
                      <bold>Features</bold>
                    </td><td rowspan="1" colspan="1">2–4 appendages, tapering, 3–5-septate</td><td rowspan="1" colspan="1">Without or with 1–3 appendages, rounded at the tips, <bold>mostly untapered</bold>, sometimes tapering 1–5-septate</td><td rowspan="1" colspan="1">2 appendages (Up to 4), tapering, 1–2-septate</td><td rowspan="1" colspan="1">2–3 appendages (rarely up to 4), tapering, 1–3(–6)-septate</td><td rowspan="1" colspan="1">2 appendages (rarely up to 3), smooth, tapering, 0–3-septate</td><td rowspan="1" colspan="1">Appendages absent</td><td rowspan="1" colspan="1">2 appendages, tapering, 1–2-septate</td></tr><tr><td rowspan="1" colspan="1">
                      <bold>Color</bold>
                    </td><td rowspan="1" colspan="1">Brown, and apically hyaline</td><td rowspan="1" colspan="1">Pale brown to brown, becoming hyaline at the tips</td><td rowspan="1" colspan="1">Brown, and apically hyaline</td><td rowspan="1" colspan="1">Brown, and apically hyaline</td><td rowspan="1" colspan="1">Brown, and apically hyaline</td><td rowspan="1" colspan="1">-</td><td rowspan="1" colspan="1">Brown, and apically hyaline</td></tr><tr><td rowspan="1" colspan="2">
                      <bold>Host(s)</bold>
                    </td><td rowspan="1" colspan="1">On dead twigs of an unknown host</td><td rowspan="1" colspan="1">On decaying stems of <italic><tp:taxon-name><tp:taxon-name-part taxon-name-part-type="genus" reg="Broussonetia">Broussonetia</tp:taxon-name-part><tp:taxon-name-part taxon-name-part-type="species" reg="papyrifera">papyrifera</tp:taxon-name-part></tp:taxon-name></italic></td><td rowspan="1" colspan="1">On dried bamboo culms</td><td rowspan="1" colspan="1">On dead bamboo stem</td><td rowspan="1" colspan="1">On dead branches of <italic><tp:taxon-name><tp:taxon-name-part taxon-name-part-type="genus" reg="Punica">Punica</tp:taxon-name-part><tp:taxon-name-part taxon-name-part-type="species" reg="granatum">granatum</tp:taxon-name-part></tp:taxon-name></italic></td><td rowspan="1" colspan="1">On dead branches of <italic><tp:taxon-name><tp:taxon-name-part taxon-name-part-type="genus" reg="Rhaphidophora">Rhaphidophora</tp:taxon-name-part><tp:taxon-name-part taxon-name-part-type="species" reg="decursiva">decursiva</tp:taxon-name-part></tp:taxon-name></italic></td><td rowspan="1" colspan="1">On dead branches of <italic><tp:taxon-name><tp:taxon-name-part taxon-name-part-type="genus" reg="Rosa">Rosa</tp:taxon-name-part><tp:taxon-name-part taxon-name-part-type="species" reg="chinensis">chinensis</tp:taxon-name-part></tp:taxon-name></italic></td></tr><tr><td rowspan="1" colspan="2">
                      <bold>Distribution(s)</bold>
                    </td><td rowspan="1" colspan="1">India</td><td rowspan="1" colspan="1">Thailand</td><td rowspan="1" colspan="1">India</td><td rowspan="1" colspan="1">India</td><td rowspan="1" colspan="1">China</td><td rowspan="1" colspan="1">China</td><td rowspan="1" colspan="1">China</td></tr><tr><td rowspan="1" colspan="2">
                      <bold>References</bold>
                    </td><td rowspan="1" colspan="1">(<xref ref-type="bibr" rid="B2">Bhat and Kendrick 1993</xref>)</td><td rowspan="1" colspan="1">This study</td><td rowspan="1" colspan="1">
                      <xref ref-type="bibr" rid="B48">Sureshkumar et al. (2005)</xref>
                    </td><td rowspan="1" colspan="1">
                      <xref ref-type="bibr" rid="B11">Dubey and Jash (2024)</xref>
                    </td><td rowspan="1" colspan="1"><xref ref-type="bibr" rid="B64">Zhang et al. (2009)</xref>, <xref ref-type="bibr" rid="B65">Zhang et al. (2014)</xref></td><td rowspan="1" colspan="1"><xref ref-type="bibr" rid="B64">Zhang et al. (2009</xref>, <xref ref-type="bibr" rid="B65">2014</xref>)</td><td rowspan="1" colspan="1"><xref ref-type="bibr" rid="B64">Zhang et al. (2009)</xref>, <xref ref-type="bibr" rid="B65">Zhang et al. (2014)</xref></td></tr></tbody></table></table-wrap><p>A summary of the main findings from the morphological assessment is presented below:</p><list list-type="order"><list-item><p>The conidiophores of our species, 
                                <italic><tp:taxon-name><tp:taxon-name-part taxon-name-part-type="genus" reg="Xiuguozhangia">Xiuguozhangia</tp:taxon-name-part><tp:taxon-name-part taxon-name-part-type="species" reg="broussonetiae">broussonetiae</tp:taxon-name-part></tp:taxon-name></italic>, are longer than all other 
                                <italic><tp:taxon-name><tp:taxon-name-part taxon-name-part-type="genus" reg="Xiuguozhangia">Xiuguozhangia</tp:taxon-name-part></tp:taxon-name></italic> taxa (up to 890 μm long), comprising numerous septa (up to 17). Furthermore, conidiophores of other 
                                <italic><tp:taxon-name><tp:taxon-name-part taxon-name-part-type="genus" reg="Xiuguozhangia">Xiuguozhangia</tp:taxon-name-part></tp:taxon-name></italic> species are unbranched, while those of 
                                <italic><tp:taxon-name><tp:taxon-name-part taxon-name-part-type="genus" reg="Xiuguozhangia">X.</tp:taxon-name-part><tp:taxon-name-part taxon-name-part-type="species" reg="broussonetiae">broussonetiae</tp:taxon-name-part></tp:taxon-name></italic> are sometimes branched (Fig. <xref ref-type="fig" rid="F2">3E</xref>).
                            </p></list-item><list-item><p>The conidia of 
                                <italic><tp:taxon-name><tp:taxon-name-part taxon-name-part-type="genus" reg="Xiuguozhangia">Xiuguozhangia</tp:taxon-name-part><tp:taxon-name-part taxon-name-part-type="species" reg="broussonetiae">broussonetiae</tp:taxon-name-part></tp:taxon-name></italic> (Figs <xref ref-type="fig" rid="F2">3J–O, Q, R</xref>) consist of up to 15 columns of cells radiating from a protuberant basal cell that is smaller (2–3 μm wide) compared to those of other species.
                            </p></list-item><list-item><p>The appendages of 
                                <italic><tp:taxon-name><tp:taxon-name-part taxon-name-part-type="genus" reg="Xiuguozhangia">X.</tp:taxon-name-part><tp:taxon-name-part taxon-name-part-type="species" reg="broussonetiae">broussonetiae</tp:taxon-name-part></tp:taxon-name></italic> are mostly untapered (Figs <xref ref-type="fig" rid="F2">3N</xref>, <xref ref-type="fig" rid="F2">3P–R</xref>) and sometimes taper towards the tips (Fig. <xref ref-type="fig" rid="F2">3B</xref>), whereas all other 
                                <italic><tp:taxon-name><tp:taxon-name-part taxon-name-part-type="genus" reg="Xiuguozhangia">Xiuguozhangia</tp:taxon-name-part></tp:taxon-name></italic> species have only tapering appendages.
                            </p></list-item><list-item><p><italic><tp:taxon-name><tp:taxon-name-part taxon-name-part-type="genus" reg="Xiuguozhangia">Xiuguozhangia</tp:taxon-name-part><tp:taxon-name-part taxon-name-part-type="species" reg="broussonetiae">broussonetiae</tp:taxon-name-part></tp:taxon-name></italic> differs from all extant species but has a close morphological overlap with 
                                <italic><tp:taxon-name><tp:taxon-name-part taxon-name-part-type="genus" reg="Xenomassariosphaeria">X.</tp:taxon-name-part><tp:taxon-name-part taxon-name-part-type="species" reg="rosae">rosae</tp:taxon-name-part></tp:taxon-name></italic>. However, the primary feature that demarcates 
                                <italic><tp:taxon-name><tp:taxon-name-part taxon-name-part-type="genus" reg="Xiuguozhangia">X.</tp:taxon-name-part><tp:taxon-name-part taxon-name-part-type="species" reg="broussonetiae">broussonetiae</tp:taxon-name-part></tp:taxon-name></italic> from 
                                <italic><tp:taxon-name><tp:taxon-name-part taxon-name-part-type="genus" reg="Xenomassariosphaeria">X.</tp:taxon-name-part><tp:taxon-name-part taxon-name-part-type="species" reg="rosae">rosae</tp:taxon-name-part></tp:taxon-name></italic> is the number and features of the apical appendages. Up to three appendages were observed in 
                                <italic><tp:taxon-name><tp:taxon-name-part taxon-name-part-type="genus" reg="Xiuguozhangia">X.</tp:taxon-name-part><tp:taxon-name-part taxon-name-part-type="species" reg="broussonetiae">broussonetiae</tp:taxon-name-part></tp:taxon-name></italic> (sometimes seen without appendage), while 
                                <italic><tp:taxon-name><tp:taxon-name-part taxon-name-part-type="genus" reg="Xenomassariosphaeria">X.</tp:taxon-name-part><tp:taxon-name-part taxon-name-part-type="species" reg="rosae">rosae</tp:taxon-name-part></tp:taxon-name></italic> has two appendages. In addition, the appendages of 
                                <italic><tp:taxon-name><tp:taxon-name-part taxon-name-part-type="genus" reg="Xiuguozhangia">X.</tp:taxon-name-part><tp:taxon-name-part taxon-name-part-type="species" reg="broussonetiae">broussonetiae</tp:taxon-name-part></tp:taxon-name></italic> are 1–5-septate, while those of 
                                <italic><tp:taxon-name><tp:taxon-name-part taxon-name-part-type="genus" reg="Xenomassariosphaeria">X.</tp:taxon-name-part><tp:taxon-name-part taxon-name-part-type="species" reg="rosae">rosae</tp:taxon-name-part></tp:taxon-name></italic> display one to two septa.
                            </p></list-item><list-item><p><italic><tp:taxon-name><tp:taxon-name-part taxon-name-part-type="genus" reg="Xiuguozhangia">Xiuguozhangia</tp:taxon-name-part><tp:taxon-name-part taxon-name-part-type="species" reg="broussonetiae">broussonetiae</tp:taxon-name-part></tp:taxon-name></italic> has percurrently proliferating, enteroblastic conidiogenous cells that sometimes produce new conidiogenous cells on subtending cells (Fig. <xref ref-type="fig" rid="F2">3D–I</xref>). This feature has not been observed in other species of the genus.
                            </p></list-item></list><p>Based on these morphological differences, we conclude that our taxon is distinct from the existing <italic><tp:taxon-name><tp:taxon-name-part taxon-name-part-type="genus" reg="Xiuguozhangia">Xiuguozhangia</tp:taxon-name-part></tp:taxon-name></italic> species.</p></tp:treatment-sec><tp:treatment-sec><!--Section generated to contain objects referenced in tp:taxon-treatment.--><fig id="F3" position="float" orientation="portrait"><object-id xmlns:xlink="http://www.w3.org/1999/xlink" content-type="doi" xlink:type="simple">10.3897/mycokeys.111.136202.figure1</object-id><object-id xmlns:xlink="http://www.w3.org/1999/xlink" content-type="arpha" xlink:type="simple">A18EC1CA-1D4E-5DD8-8CF6-F5C04ABA2CB7</object-id><label>Figure 1.</label><caption><p>Maximum likelihood analysis (IQ-tree) based on a combined dataset of <abbrev xmlns:xlink="http://www.w3.org/1999/xlink" xlink:title="large subunit" id="ABBRID0ENTFM" xlink:type="simple">LSU</abbrev>, <abbrev xmlns:xlink="http://www.w3.org/1999/xlink" xlink:title="internal transcribed spacer" id="ABBRID0ERTFM" xlink:type="simple">ITS</abbrev>, <abbrev xmlns:xlink="http://www.w3.org/1999/xlink" xlink:title="small subunit" id="ABBRID0EVTFM" xlink:type="simple">SSU</abbrev>, <italic><abbrev xmlns:xlink="http://www.w3.org/1999/xlink" xlink:title="translation elongation factor 1α" id="ABBRID0E1TFM" xlink:type="simple">TEF1</abbrev></italic>, and <italic><abbrev xmlns:xlink="http://www.w3.org/1999/xlink" xlink:title="RNA polymerase 2" id="ABBRID0E6TFM" xlink:type="simple">RPB2</abbrev></italic> sequences of all families (with representative genera) of <tp:taxon-name><tp:taxon-name-part taxon-name-part-type="order">Pleosporales</tp:taxon-name-part></tp:taxon-name>. Bootstrap support values (<abbrev xmlns:xlink="http://www.w3.org/1999/xlink" xlink:title="Maximum likelihood" id="ABBRID0EIUFM" xlink:type="simple">ML</abbrev> ≥ 80%) and Bayesian posterior probabilities (<abbrev xmlns:xlink="http://www.w3.org/1999/xlink" xlink:title="posterior probabilities" id="ABBRID0EMUFM" xlink:type="simple">PP</abbrev> ≥ 0.95) are given above the branches or near the nodes as <abbrev xmlns:xlink="http://www.w3.org/1999/xlink" xlink:title="Maximum likelihood" id="ABBRID0EQUFM" xlink:type="simple">ML</abbrev>/<abbrev xmlns:xlink="http://www.w3.org/1999/xlink" xlink:title="posterior probabilities" id="ABBRID0EUUFM" xlink:type="simple">PP</abbrev>. Hyphens (--) indicate bootstrap support values below 80% for <abbrev xmlns:xlink="http://www.w3.org/1999/xlink" xlink:title="Maximum likelihood" id="ABBRID0EYUFM" xlink:type="simple">ML</abbrev> and posterior probabilities below 0.95. The tree is rooted with <italic><tp:taxon-name><tp:taxon-name-part taxon-name-part-type="genus" reg="Tubeufia">Tubeufia</tp:taxon-name-part><tp:taxon-name-part taxon-name-part-type="species" reg="abundata">abundata</tp:taxon-name-part></tp:taxon-name></italic> (<named-content xmlns:xlink="http://www.w3.org/1999/xlink" content-type="dwc:institutional_code" xlink:title="Mae Fah Luang University Culture Collection" xlink:href="http://grbio.org/institution/mae-fah-luang-university-culture-collection" xlink:type="simple">MFLUCC</named-content> 17-2024), <italic><tp:taxon-name><tp:taxon-name-part taxon-name-part-type="genus" reg="Tubeufia">T.</tp:taxon-name-part><tp:taxon-name-part taxon-name-part-type="species" reg="aquatica">aquatica</tp:taxon-name-part></tp:taxon-name></italic> (<named-content xmlns:xlink="http://www.w3.org/1999/xlink" content-type="dwc:institutional_code" xlink:title="Mae Fah Luang University Culture Collection" xlink:href="http://grbio.org/institution/mae-fah-luang-university-culture-collection" xlink:type="simple">MFLUCC</named-content> 16-1249), <italic><tp:taxon-name><tp:taxon-name-part taxon-name-part-type="genus" reg="Tubeufia">T.</tp:taxon-name-part><tp:taxon-name-part taxon-name-part-type="species" reg="hainanensis">hainanensis</tp:taxon-name-part></tp:taxon-name></italic> (GZCC 22-2015 and GZCC 23-0589), <italic><tp:taxon-name><tp:taxon-name-part taxon-name-part-type="genus" reg="Berkleasmium">Berkleasmium</tp:taxon-name-part><tp:taxon-name-part taxon-name-part-type="species" reg="aquaticum">aquaticum</tp:taxon-name-part></tp:taxon-name></italic> (<named-content xmlns:xlink="http://www.w3.org/1999/xlink" content-type="dwc:institutional_code" xlink:title="Mae Fah Luang University Culture Collection" xlink:href="http://grbio.org/institution/mae-fah-luang-university-culture-collection" xlink:type="simple">MFLUCC</named-content> 17-0049 and <named-content xmlns:xlink="http://www.w3.org/1999/xlink" content-type="dwc:institutional_code" xlink:title="Mae Fah Luang University Culture Collection" xlink:href="http://grbio.org/institution/mae-fah-luang-university-culture-collection" xlink:type="simple">MFLUCC</named-content> 17-0039) and <italic><tp:taxon-name><tp:taxon-name-part taxon-name-part-type="genus" reg="Berkleasmium">B.</tp:taxon-name-part><tp:taxon-name-part taxon-name-part-type="species" reg="longisporum">longisporum</tp:taxon-name-part></tp:taxon-name></italic> (<named-content xmlns:xlink="http://www.w3.org/1999/xlink" content-type="dwc:institutional_code" xlink:title="Mae Fah Luang University Culture Collection" xlink:href="http://grbio.org/institution/mae-fah-luang-university-culture-collection" xlink:type="simple">MFLUCC</named-content> 17-1999 and <named-content xmlns:xlink="http://www.w3.org/1999/xlink" content-type="dwc:institutional_code" xlink:title="Mae Fah Luang University Culture Collection" xlink:href="http://grbio.org/institution/mae-fah-luang-university-culture-collection" xlink:type="simple">MFLUCC</named-content> 17-2002) (<tp:taxon-name><tp:taxon-name-part taxon-name-part-type="order">Tubeufiales</tp:taxon-name-part></tp:taxon-name>). Type, ex-type, and reference strains are denoted with <sup>T</sup>. Our isolates are in bold font. The different colour blocks indicate the families to which the taxa belong.</p></caption><graphic xmlns:xlink="http://www.w3.org/1999/xlink" xlink:href="mycokeys-111-181-g001.jpg" position="float" orientation="portrait" xlink:type="simple" id="oo_1203950.jpg"><uri content-type="original_file" xlink:type="simple">https://binary.pensoft.net/fig/1203950</uri></graphic></fig><fig id="F1" position="float" orientation="portrait"><object-id xmlns:xlink="http://www.w3.org/1999/xlink" content-type="doi" xlink:type="simple">10.3897/mycokeys.111.136202.figure2</object-id><object-id xmlns:xlink="http://www.w3.org/1999/xlink" content-type="arpha" xlink:type="simple">A3BE3DB6-C550-51FE-B781-A9CF62E53FBD</object-id><label>Figure 2.</label><caption><p>Maximum likelihood analysis (IQ-tree) based on the combined <abbrev xmlns:xlink="http://www.w3.org/1999/xlink" xlink:title="large subunit" id="ABBRID0E5ZFM" xlink:type="simple">LSU</abbrev>, <abbrev xmlns:xlink="http://www.w3.org/1999/xlink" xlink:title="internal transcribed spacer" id="ABBRID0EC1FM" xlink:type="simple">ITS</abbrev>, <abbrev xmlns:xlink="http://www.w3.org/1999/xlink" xlink:title="small subunit" id="ABBRID0EG1FM" xlink:type="simple">SSU</abbrev>, <italic><abbrev xmlns:xlink="http://www.w3.org/1999/xlink" xlink:title="translation elongation factor 1α" id="ABBRID0EL1FM" xlink:type="simple">TEF1</abbrev></italic> and <italic><abbrev xmlns:xlink="http://www.w3.org/1999/xlink" xlink:title="RNA polymerase 2" id="ABBRID0EQ1FM" xlink:type="simple">RPB2</abbrev></italic> sequences of <italic><tp:taxon-name><tp:taxon-name-part taxon-name-part-type="genus" reg="Xiuguozhangia">Xiuguozhangia</tp:taxon-name-part></tp:taxon-name></italic>, <italic><tp:taxon-name><tp:taxon-name-part taxon-name-part-type="genus" reg="Pseudoberkleasmium">Pseudoberkleasmium</tp:taxon-name-part></tp:taxon-name></italic> and <italic><tp:taxon-name><tp:taxon-name-part taxon-name-part-type="genus" reg="Hermatomyces">Hermatomyces</tp:taxon-name-part></tp:taxon-name></italic>, generated from dataset 2. Bootstrap support values (<abbrev xmlns:xlink="http://www.w3.org/1999/xlink" xlink:title="Maximum likelihood" id="ABBRID0EJ2FM" xlink:type="simple">ML</abbrev> ≥ 80%) and Bayesian posterior probabilities (<abbrev xmlns:xlink="http://www.w3.org/1999/xlink" xlink:title="posterior probabilities" id="ABBRID0EN2FM" xlink:type="simple">PP</abbrev> ≥ 0.95) are given above the branches or near the nodes as <abbrev xmlns:xlink="http://www.w3.org/1999/xlink" xlink:title="Maximum likelihood" id="ABBRID0ER2FM" xlink:type="simple">ML</abbrev>/<abbrev xmlns:xlink="http://www.w3.org/1999/xlink" xlink:title="posterior probabilities" id="ABBRID0EV2FM" xlink:type="simple">PP</abbrev>. Hyphens (--) indicate bootstrap support values below 80% for <abbrev xmlns:xlink="http://www.w3.org/1999/xlink" xlink:title="Maximum likelihood" id="ABBRID0EZ2FM" xlink:type="simple">ML</abbrev> and posterior probabilities below 0.95. The tree is rooted with <italic><tp:taxon-name><tp:taxon-name-part taxon-name-part-type="genus" reg="Anteaglonium">Anteaglonium</tp:taxon-name-part><tp:taxon-name-part taxon-name-part-type="species" reg="gordoniae">gordoniae</tp:taxon-name-part></tp:taxon-name></italic> (<named-content xmlns:xlink="http://www.w3.org/1999/xlink" content-type="dwc:institutional_code" xlink:title="Mae Fah Luang University Culture Collection" xlink:href="http://grbio.org/institution/mae-fah-luang-university-culture-collection" xlink:type="simple">MFLUCC</named-content> 17-2431 and CD7) and <italic><tp:taxon-name><tp:taxon-name-part taxon-name-part-type="genus" reg="Anteaglonium">A.</tp:taxon-name-part><tp:taxon-name-part taxon-name-part-type="species" reg="latirostrum">latirostrum</tp:taxon-name-part></tp:taxon-name></italic> (GKM1119 and GKML100Nb) (<tp:taxon-name><tp:taxon-name-part taxon-name-part-type="family">Anteagloniaceae</tp:taxon-name-part></tp:taxon-name>, <tp:taxon-name><tp:taxon-name-part taxon-name-part-type="order">Pleosporales</tp:taxon-name-part></tp:taxon-name>). Type, ex-type, and reference strains are denoted with <sup>T</sup>. The new isolates are in bold font. The different colour blocks indicate the families to which the taxa belong.</p></caption><graphic xmlns:xlink="http://www.w3.org/1999/xlink" xlink:href="mycokeys-111-181-g002.jpg" position="float" orientation="portrait" xlink:type="simple" id="oo_1203951.jpg"><uri content-type="original_file" xlink:type="simple">https://binary.pensoft.net/fig/1203951</uri></graphic></fig></tp:treatment-sec><ref-list><ref id="B2"><mixed-citation xmlns:xlink="http://www.w3.org/1999/xlink" xlink:type="simple"><person-group><name name-style="western"><surname>Bhat</surname><given-names>DJ</given-names></name><name name-style="western"><surname>Kendrick</surname><given-names>B</given-names></name></person-group> (<year>1993</year>) <article-title>Twenty-five new conidial fungi from the Western Ghats and the Andaman Islands (India).</article-title><source>Mycotaxon</source><volume>49</volume>: <fpage>19</fpage>–<lpage>90</lpage>.</mixed-citation></ref><ref id="B48"><mixed-citation xmlns:xlink="http://www.w3.org/1999/xlink" xlink:type="simple"><person-group><name name-style="western"><surname>Sureshkumar</surname><given-names>G</given-names></name><name name-style="western"><surname>Sharath Babu</surname><given-names>K</given-names></name><name name-style="western"><surname>Kunwar</surname><given-names>IK</given-names></name><name name-style="western"><surname>Manoharachary</surname><given-names>C</given-names></name></person-group> (<year>2005</year>) <article-title>Two new hyphomycetous fungal species from India.</article-title><source>Mycotaxon</source><volume>92</volume>: <fpage>279</fpage>–<lpage>283</lpage>.</mixed-citation></ref><ref id="B11"><mixed-citation xmlns:xlink="http://www.w3.org/1999/xlink" xlink:type="simple"><person-group><name name-style="western"><surname>Dubey</surname><given-names>R</given-names></name><name name-style="western"><surname>Jash</surname><given-names>S</given-names></name></person-group> (<year>2024</year>) <article-title><italic><tp:taxon-name><tp:taxon-name-part taxon-name-part-type="genus">Xiuguozhangia</tp:taxon-name-part><tp:taxon-name-part taxon-name-part-type="species">macrospora</tp:taxon-name-part></tp:taxon-name></italic> (<tp:taxon-name><tp:taxon-name-part taxon-name-part-type="subphylum">Pezizomycotina</tp:taxon-name-part></tp:taxon-name>: <tp:taxon-name><tp:taxon-name-part taxon-name-part-type="phylum">Ascomycota</tp:taxon-name-part></tp:taxon-name>)—a new species of bambusicolous fungi from India.</article-title><source>Phytotaxa</source><volume>644</volume>(<issue>1</issue>): <fpage>69</fpage>–<lpage>73</lpage>. <ext-link xlink:href="10.11646/phytotaxa.644.1.10" ext-link-type="doi" xlink:type="simple">https://doi.org/10.11646/phytotaxa.644.1.10</ext-link></mixed-citation></ref><ref id="B64"><mixed-citation xmlns:xlink="http://www.w3.org/1999/xlink" xlink:type="simple"><person-group><name name-style="western"><surname>Zhang</surname><given-names>K</given-names></name><name name-style="western"><surname>Ma</surname><given-names>J</given-names></name><name name-style="western"><surname>Wang</surname><given-names>Y</given-names></name><name name-style="western"><surname>Zhang</surname><given-names>XG</given-names></name></person-group> (<year>2009</year>) <article-title>Three new species of <italic><tp:taxon-name><tp:taxon-name-part taxon-name-part-type="genus">Piricaudiopsis</tp:taxon-name-part></tp:taxon-name></italic> from southern China.</article-title><source>Mycologia</source><volume>101</volume>(<issue>3</issue>): <fpage>417</fpage>–<lpage>422</lpage>. <ext-link xlink:href="10.3852/08-147" ext-link-type="doi" xlink:type="simple">https://doi.org/10.3852/08-147</ext-link></mixed-citation></ref><ref id="B65"><mixed-citation xmlns:xlink="http://www.w3.org/1999/xlink" xlink:type="simple"><person-group><name name-style="western"><surname>Zhang</surname><given-names>K</given-names></name><name name-style="western"><surname>Ma</surname><given-names>L</given-names></name><name name-style="western"><surname>Ma</surname><given-names>J</given-names></name><name name-style="western"><surname>Castañeda-Ruiz</surname><given-names>RF</given-names></name></person-group> (<year>2014</year>) <article-title><italic><tp:taxon-name><tp:taxon-name-part taxon-name-part-type="genus">Xiuguozhangia</tp:taxon-name-part></tp:taxon-name></italic>, a new genus of microfungi to accommodate five <italic><tp:taxon-name><tp:taxon-name-part taxon-name-part-type="genus">Piricaudiopsis</tp:taxon-name-part></tp:taxon-name></italic> species.</article-title><source>Mycotaxon</source><volume>128</volume>(<issue>1</issue>): <fpage>131</fpage>–<lpage>135</lpage>. <ext-link xlink:href="10.5248/128.131" ext-link-type="doi" xlink:type="simple">https://doi.org/10.5248/128.131</ext-link></mixed-citation></ref></ref-list></tp:taxon-treatment>
